# Supplementary material for: Accept Anxiety to Improve Sleep: The Impact of the COVID-19 Lockdown on the Relationships between Mindfulness, Distress, and Sleep Quality
Source: Int J Environ Res Public Health. 2021 Dec 13;18(24):13149. doi: 10.3390/ijerph182413149 (PMC8701850; doi:10.3390/ijerph182413149)
Supplement: Supplementary file 1 [file ijerph-18-13149-s001.zip]

Archive with 1 entries (1 files):
- ijerph-1454057-supplementary.csv
