# Supplementary material for: Accept Anxiety to Improve Sleep: The Impact of the COVID-19 Lockdown on the Relationships between Mindfulness, Distress, and Sleep Quality
Source: Int J Environ Res Public Health. 2021 Dec 13;18(24):13149. doi: 10.3390/ijerph182413149 (PMC8701850; doi:10.3390/ijerph182413149)
Supplement: Supplementary file 1 [file ijerph-18-13149-s001.zip › ijerph-1454057-supplementary.csv]

participant	time	age	sex	education	observing	describing	actaware	nonjudging	nonreacting	ffmq	anxiety	depression	hads	rmeq	sleep	awake	msq
1	0	47	0	13	21	34	38	33	19	145	8	7	15	19	14	11	25
2	0	24	1	18	24	33	36	28	28	149	11	9	20	19	10	6	16
3	0	43	1	13	26	20	35	32	25	138	5	7	12	22	13	15	28
4	0	61	0	18	21	18	18	24	22	103	12	13	25	15	10	8	18
5	0	24	1	16	30	24	31	23	17	125	7	9	16	21	17	16	33
6	0	26	0	16	31	25	19	25	22	122	8	8	16	14	18	16	34
7	0	23	1	16	36	21	29	31	16	133	9	6	15	11	9	7	16
8	0	21	0	13	26	25	30	20	12	113	12	8	20	19	18	16	34
9	0	20	1	13	28	20	18	18	17	101	13	8	21	12	27	22	49
10	0	23	0	16	24	23	23	37	18	125	7	6	13	15	8	9	17
11	0	52	1	21	37	38	26	21	27	149	12	7	19	15	22	19	41
12	0	23	1	13	19	26	21	29	17	112	13	11	24	8	21	21	42
13	0	27	1	16	27	25	23	22	19	116	13	10	23	11	16	19	35
14	0	22	0	8	30	35	40	29	20	154	12	7	19	17	19	20	39
15	0	27	1	18	33	29	21	39	25	147	9	7	16	17	17	21	38
16	0	25	0	16	28	28	25	28	22	131	12	9	21	16	6	15	21
17	0	24	1	8	32	22	24	28	28	134	7	5	12	10	23	17	40
18	0	23	0	16	35	33	32	15	22	137	14	10	24	11	19	15	34
19	0	24	0	16	29	30	30	22	17	128	9	7	16	13	8	16	24
20	0	51	1	13	26	22	32	30	29	139	8	9	17	15	26	24	50
21	0	25	0	13	34	24	27	21	24	130	11	9	20	13	24	15	39
22	0	24	0	13	17	21	17	25	19	99	9	10	19	13	15	13	28
23	0	29	0	18	17	21	25	23	21	107	13	7	20	16	17	12	29
24	0	57	0	18	28	36	27	32	22	145	9	5	14	19	10	12	22
25	0	26	0	16	24	27	25	22	26	124	6	5	11	17	11	13	24
26	0	25	1	18	27	25	23	25	15	115	12	12	24	14	8	16	24
27	0	37	0	13	27	34	29	25	22	137	11	10	21	18	12	7	19
28	0	35	1	13	13	27	35	35	15	125	10	6	16	16	9	8	17
29	0	50	0	18	23	21	28	30	23	125	6	7	13	13	15	8	23
30	0	23	1	16	32	40	18	14	19	123	13	11	24	14	8	15	23
31	0	70	0	18	39	34	27	28	30	158	4	8	12	9	18	7	25
32	0	54	0	18	20	20	27	31	19	117	8	10	18	18	6	5	11
33	0	49	1	8	15	28	31	34	22	130	6	10	16	18	9	8	17
34	0	31	0	18	33	33	25	26	15	132	13	6	19	17	18	9	27
35	0	39	0	18	40	36	36	33	34	179	6	7	13	10	5	4	9
36	0	20	1	13	32	26	26	24	25	133	7	9	16	12	22	14	36
37	0	52	0	13	37	30	27	34	22	150	7	7	14	18	13	11	24
38	0	49	1	13	18	37	32	33	15	135	8	9	17	11	8	14	22
39	0	52	1	13	28	31	27	31	28	145	3	6	9	9	7	7	14
1	1	48	0	13	17	26	8	14	25	90	6	5	11	17	16	11	27
2	1	24	1	18	31	31	18	29	24	133	5	7	12	20	10	5	15
3	1	43	1	13	31	29	24	18	27	129	9	4	13	22	21	14	35
4	1	62	0	18	22	25	29	27	15	118	8	11	19	20	8	10	18
5	1	24	1	16	30	20	9	8	29	96	16	13	29	14	30	26	56
6	1	27	0	16	31	23	23	19	22	118	11	12	23	15	17	9	26
7	1	24	1	16	32	20	11	22	19	104	9	7	16	8	13	13	26
8	1	21	0	13	33	26	24	20	17	120	11	10	21	19	17	15	32
9	1	20	1	13	33	31	15	17	24	120	17	12	29	10	27	25	52
10	1	23	0	16	19	31	16	21	22	109	10	9	19	18	14	11	25
11	1	52	1	21	36	26	18	18	25	123	15	14	29	15	23	24	47
12	1	23	1	13	31	24	20	29	20	124	12	9	21	9	22	21	43
13	1	27	1	16	32	30	23	30	23	138	12	11	23	15	19	18	37
14	1	22	0	8	28	26	22	22	21	119	9	10	19	8	16	21	37
15	1	28	1	18	35	27	25	13	28	128	8	7	15	16	20	18	38
16	1	25	0	16	31	29	19	27	24	130	12	9	21	12	11	15	26
17	1	25	1	8	30	23	25	19	28	125	10	6	16	9	18	17	35
18	1	24	0	16	39	33	20	17	24	133	14	9	23	18	27	19	46
19	1	24	0	16	29	32	28	30	21	140	5	9	14	13	6	9	15
20	1	51	1	13	29	21	17	21	23	111	10	8	18	16	20	10	30
21	1	25	0	13	32	24	24	24	17	121	11	11	22	11	20	17	37
22	1	24	0	13	29	22	24	25	18	118	5	15	20	10	19	8	27
23	1	29	0	18	31	29	17	17	23	117	15	7	22	14	15	19	34
24	1	57	0	18	27	23	20	21	24	115	10	9	19	14	7	7	14
25	1	26	0	16	30	29	25	16	27	127	10	7	17	15	19	8	27
26	1	25	1	18	31	27	23	25	16	122	11	9	20	15	11	8	19
27	1	38	0	13	26	32	32	29	20	139	12	11	23	21	18	12	30
28	1	35	1	13	27	26	23	28	19	123	11	9	20	10	8	11	19
29	1	50	0	18	28	29	25	26	24	132	8	8	16	15	14	7	21
30	1	24	1	16	37	28	13	17	24	119	12	12	24	11	7	11	18
31	1	70	0	18	32	27	14	22	24	119	4	9	13	9	20	13	33
32	1	55	0	18	29	28	22	29	22	130	4	7	11	17	12	5	17
33	1	48	1	8	18	26	24	30	19	117	8	9	17	15	11	11	22
34	1	31	0	18	29	29	27	23	16	124	9	7	16	12	23	18	41
35	1	39	0	18	32	28	27	29	27	143	7	8	15	9	8	8	16
36	1	20	1	13	33	29	25	20	24	131	12	11	23	11	14	8	22
37	1	52	0	13	30	27	25	31	24	137	8	8	16	16	14	15	29
38	1	49	1	13	31	32	30	24	21	138	8	11	19	18	10	11	21
39	1	52	1	13	29	27	24	20	22	122	7	6	13	14	9	10	19
